# Supplementary material for: Activity/exercise-induced changes in the liver transcriptome after chronic spinal cord injury
Source: Sci Data. 2019 Jun 13;6:88. doi: 10.1038/s41597-019-0087-5 (PMC6565704; doi:10.1038/s41597-019-0087-5)
Supplement: Supplementary file 1 — Download metadata file [file 41597_2019_87_MOESM1_ESM.zip]

Archive with 3 entries (3 files):
- a_Rouchka047A_assay.txt
- s_Rouchka047A_study.txt
- i_Investigation.txt
