# Supplementary material for: Activity/exercise-induced changes in the liver transcriptome after chronic spinal cord injury
Source: Sci Data. 2019 Jun 13;6:88. doi: 10.1038/s41597-019-0087-5 (PMC6565704; doi:10.1038/s41597-019-0087-5)
Supplement: Supplementary file 1 — Download metadata file [file 41597_2019_87_MOESM1_ESM.zip › a_Rouchka047A_assay.txt]

Sample Name	Protocol REF	Parameter Value[instrument]	Parameter Value[manufacturer]	Assay Name	Raw Data File	Comment[Data Repository]	Comment[Data Record Accession]	Comment[Data Record URI]
SCI_plus_Exercise Group_ Contusion SCI_plus_Swim_plus_Tiny Cage_ Replicate 1	Library preparation and sequencing	NextSeq 500	Illumina	SCI_plus_Exercise Group_ Contusion SCI_plus_Swim_plus_Tiny Cage_ Replicate 1 gene expression data	GSM3554441	Gene Expression Omnibus	GSE124819	https://identifiers.org/geo:GSE124819
SCI_plus_Exercise Group_ Contusion SCI_plus_Swim_plus_Tiny Cage_ Replicate 2	Library preparation and sequencing	NextSeq 500	Illumina	SCI_plus_Exercise Group_ Contusion SCI_plus_Swim_plus_Tiny Cage_ Replicate 2 gene expression data	GSM3554442	Gene Expression Omnibus	GSE124819	https://identifiers.org/geo:GSE124819
SCI_plus_Exercise Group_ Contusion SCI_plus_Swim_plus_Tiny Cage_ Replicate 3	Library preparation and sequencing	NextSeq 500	Illumina	SCI_plus_Exercise Group_ Contusion SCI_plus_Swim_plus_Tiny Cage_ Replicate 3 gene expression data	GSM3554443	Gene Expression Omnibus	GSE124819	https://identifiers.org/geo:GSE124819
SCI_plus_Exercise Group_ Contusion SCI_plus_Swim_plus_Tiny Cage_ Replicate 4	Library preparation and sequencing	NextSeq 500	Illumina	SCI_plus_Exercise Group_ Contusion SCI_plus_Swim_plus_Tiny Cage_ Replicate 4 gene expression data	GSM3554444	Gene Expression Omnibus	GSE124819	https://identifiers.org/geo:GSE124819
SCI_plus_Exercise Group_ Contusion SCI_plus_Swim_plus_Tiny Cage_ Replicate 5	Library preparation and sequencing	NextSeq 500	Illumina	SCI_plus_Exercise Group_ Contusion SCI_plus_Swim_plus_Tiny Cage_ Replicate 5 gene expression data	GSM3554445	Gene Expression Omnibus	GSE124819	https://identifiers.org/geo:GSE124819
SCI_plus_Exercise Group_ Contusion SCI_plus_SWW_plus_Tiny Cage_ Replicate 1	Library preparation and sequencing	NextSeq 500	Illumina	SCI_plus_Exercise Group_ Contusion SCI_plus_SWW_plus_Tiny Cage_ Replicate 1 gene expression data	GSM3554446	Gene Expression Omnibus	GSE124819	https://identifiers.org/geo:GSE124819
SCI_plus_Exercise Group_ Contusion SCI_plus_SWW_plus_Tiny Cage_ Replicate 2	Library preparation and sequencing	NextSeq 500	Illumina	SCI_plus_Exercise Group_ Contusion SCI_plus_SWW_plus_Tiny Cage_ Replicate 2 gene expression data	GSM3554447	Gene Expression Omnibus	GSE124819	https://identifiers.org/geo:GSE124819
SCI_plus_Exercise Group_ Contusion SCI_plus_SWW_plus_Tiny Cage_ Replicate 3	Library preparation and sequencing	NextSeq 500	Illumina	SCI_plus_Exercise Group_ Contusion SCI_plus_SWW_plus_Tiny Cage_ Replicate 3 gene expression data	GSM3554448	Gene Expression Omnibus	GSE124819	https://identifiers.org/geo:GSE124819
SCI_plus_Exercise Group_ Contusion SCI_plus_SWW_plus_Tiny Cage_ Replicate 4	Library preparation and sequencing	NextSeq 500	Illumina	SCI_plus_Exercise Group_ Contusion SCI_plus_SWW_plus_Tiny Cage_ Replicate 4 gene expression data	GSM3554449	Gene Expression Omnibus	GSE124819	https://identifiers.org/geo:GSE124819
SCI_plus_Exercise Group_ Contusion SCI_plus_SWW_plus_Tiny Cage_ Replicate 5	Library preparation and sequencing	NextSeq 500	Illumina	SCI_plus_Exercise Group_ Contusion SCI_plus_SWW_plus_Tiny Cage_ Replicate 5 gene expression data	GSM3554451	Gene Expression Omnibus	GSE124819	https://identifiers.org/geo:GSE124819
SCI_plus_Exercise Group_ Complete Transection_plus_Tiny Cage_ Replicate 1	Library preparation and sequencing	NextSeq 500	Illumina	SCI_plus_Exercise Group_ Complete Transection_plus_Tiny Cage_ Replicate 1 gene expression data	GSM3554453	Gene Expression Omnibus	GSE124819	https://identifiers.org/geo:GSE124819
SCI_plus_Exercise Group_ Complete Transection_plus_Tiny Cage_ Replicate 2	Library preparation and sequencing	NextSeq 500	Illumina	SCI_plus_Exercise Group_ Complete Transection_plus_Tiny Cage_ Replicate 2 gene expression data	GSM3554454	Gene Expression Omnibus	GSE124819	https://identifiers.org/geo:GSE124819
SCI_plus_Exercise Group_ Complete Transection_plus_Tiny Cage_ Replicate 3	Library preparation and sequencing	NextSeq 500	Illumina	SCI_plus_Exercise Group_ Complete Transection_plus_Tiny Cage_ Replicate 3 gene expression data	GSM3554457	Gene Expression Omnibus	GSE124819	https://identifiers.org/geo:GSE124819
SCI_plus_Exercise Group_ Complete Transection_plus_Tiny Cage_ Replicate 4	Library preparation and sequencing	NextSeq 500	Illumina	SCI_plus_Exercise Group_ Complete Transection_plus_Tiny Cage_ Replicate 4 gene expression data	GSM3554459	Gene Expression Omnibus	GSE124819	https://identifiers.org/geo:GSE124819
SCI_plus_Exercise Group_ No SCI_plus_Tiny Cage_ Replicate 1	Library preparation and sequencing	NextSeq 500	Illumina	SCI_plus_Exercise Group_ No SCI_plus_Tiny Cage_ Replicate 1 gene expression data	GSM3554461	Gene Expression Omnibus	GSE124819	https://identifiers.org/geo:GSE124819
SCI_plus_Exercise Group_ No SCI_plus_Tiny Cage_ Replicate 2	Library preparation and sequencing	NextSeq 500	Illumina	SCI_plus_Exercise Group_ No SCI_plus_Tiny Cage_ Replicate 2 gene expression data	GSM3554463	Gene Expression Omnibus	GSE124819	https://identifiers.org/geo:GSE124819
SCI_plus_Exercise Group_ No SCI_plus_Tiny Cage_ Replicate 3	Library preparation and sequencing	NextSeq 500	Illumina	SCI_plus_Exercise Group_ No SCI_plus_Tiny Cage_ Replicate 3 gene expression data	GSM3554465	Gene Expression Omnibus	GSE124819	https://identifiers.org/geo:GSE124819
SCI_plus_Exercise Group_ No SCI_plus_Tiny Cage_ Replicate 4	Library preparation and sequencing	NextSeq 500	Illumina	SCI_plus_Exercise Group_ No SCI_plus_Tiny Cage_ Replicate 4 gene expression data	GSM3554467	Gene Expression Omnibus	GSE124819	https://identifiers.org/geo:GSE124819
SCI_plus_Exercise Group_ Contusion SCI_plus_Tiny Cage_ Replicate 1	Library preparation and sequencing	NextSeq 500	Illumina	SCI_plus_Exercise Group_ Contusion SCI_plus_Tiny Cage_ Replicate 1 gene expression data	GSM3554469	Gene Expression Omnibus	GSE124819	https://identifiers.org/geo:GSE124819
SCI_plus_Exercise Group_ Contusion SCI_plus_Tiny Cage_ Replicate 2	Library preparation and sequencing	NextSeq 500	Illumina	SCI_plus_Exercise Group_ Contusion SCI_plus_Tiny Cage_ Replicate 2 gene expression data	GSM3554471	Gene Expression Omnibus	GSE124819	https://identifiers.org/geo:GSE124819
SCI_plus_Exercise Group_ Contusion SCI_plus_Tiny Cage_ Replicate 3	Library preparation and sequencing	NextSeq 500	Illumina	SCI_plus_Exercise Group_ Contusion SCI_plus_Tiny Cage_ Replicate 3 gene expression data	GSM3554473	Gene Expression Omnibus	GSE124819	https://identifiers.org/geo:GSE124819
SCI_plus_Exercise Group_ Contusion SCI_plus_Tiny Cage_ Replicate 4	Library preparation and sequencing	NextSeq 500	Illumina	SCI_plus_Exercise Group_ Contusion SCI_plus_Tiny Cage_ Replicate 4 gene expression data	GSM3554475	Gene Expression Omnibus	GSE124819	https://identifiers.org/geo:GSE124819
SCI_plus_In-Cage Acitivity Group_ Contusion SCI_plus_Large Cage_ Replicate 1	Library preparation and sequencing	NextSeq 500	Illumina	SCI_plus_In-Cage Acitivity Group_ Contusion SCI_plus_Large Cage_ Replicate 1 gene expression data	GSM3554477	Gene Expression Omnibus	GSE124819	https://identifiers.org/geo:GSE124819
SCI_plus_In-Cage Acitivity Group_ Contusion SCI_plus_Large Cage_ Replicate 2	Library preparation and sequencing	NextSeq 500	Illumina	SCI_plus_In-Cage Acitivity Group_ Contusion SCI_plus_Large Cage_ Replicate 2 gene expression data	GSM3554479	Gene Expression Omnibus	GSE124819	https://identifiers.org/geo:GSE124819
SCI_plus_In-Cage Acitivity Group_ Contusion SCI_plus_Large Cage_ Replicate 3	Library preparation and sequencing	NextSeq 500	Illumina	SCI_plus_In-Cage Acitivity Group_ Contusion SCI_plus_Large Cage_ Replicate 3 gene expression data	GSM3554482	Gene Expression Omnibus	GSE124819	https://identifiers.org/geo:GSE124819
SCI_plus_In-Cage Acitivity Group_ Contusion SCI_plus_Large Cage_ Replicate 4	Library preparation and sequencing	NextSeq 500	Illumina	SCI_plus_In-Cage Acitivity Group_ Contusion SCI_plus_Large Cage_ Replicate 4 gene expression data	GSM3554485	Gene Expression Omnibus	GSE124819	https://identifiers.org/geo:GSE124819
SCI_plus_In-Cage Acitivity Group_ Contusion SCI_plus_Large Cage_ Replicate 5	Library preparation and sequencing	NextSeq 500	Illumina	SCI_plus_In-Cage Acitivity Group_ Contusion SCI_plus_Large Cage_ Replicate 5 gene expression data	GSM3554487	Gene Expression Omnibus	GSE124819	https://identifiers.org/geo:GSE124819
SCI_plus_In-Cage Activity Group_ Contusion SCI_plus_Tiny Cage_ Replicate 1	Library preparation and sequencing	NextSeq 500	Illumina	SCI_plus_In-Cage Activity Group_ Contusion SCI_plus_Tiny Cage_ Replicate 1 gene expression data	GSM3554489	Gene Expression Omnibus	GSE124819	https://identifiers.org/geo:GSE124819
SCI_plus_In-Cage Activity Group_ Contusion SCI_plus_Tiny Cage_ Replicate 2	Library preparation and sequencing	NextSeq 500	Illumina	SCI_plus_In-Cage Activity Group_ Contusion SCI_plus_Tiny Cage_ Replicate 2 gene expression data	GSM3554493	Gene Expression Omnibus	GSE124819	https://identifiers.org/geo:GSE124819
SCI_plus_In-Cage Activity Group_ Contusion SCI_plus_Tiny Cage_ Replicate 3	Library preparation and sequencing	NextSeq 500	Illumina	SCI_plus_In-Cage Activity Group_ Contusion SCI_plus_Tiny Cage_ Replicate 3 gene expression data	GSM3554495	Gene Expression Omnibus	GSE124819	https://identifiers.org/geo:GSE124819
SCI_plus_In-Cage Activity Group_ Contusion SCI_plus_Tiny Cage_ Replicate 4	Library preparation and sequencing	NextSeq 500	Illumina	SCI_plus_In-Cage Activity Group_ Contusion SCI_plus_Tiny Cage_ Replicate 4 gene expression data	GSM3554497	Gene Expression Omnibus	GSE124819	https://identifiers.org/geo:GSE124819
SCI_plus_In-Cage Activity Group_ Contusion SCI_plus_Tiny Cage_ Replicate 5	Library preparation and sequencing	NextSeq 500	Illumina	SCI_plus_In-Cage Activity Group_ Contusion SCI_plus_Tiny Cage_ Replicate 5 gene expression data	GSM3554499	Gene Expression Omnibus	GSE124819	https://identifiers.org/geo:GSE124819
SCI_plus_In-Cage Activity Group_ No SCI_plus_Standard Cage_ Replicate 1	Library preparation and sequencing	NextSeq 500	Illumina	SCI_plus_In-Cage Activity Group_ No SCI_plus_Standard Cage_ Replicate 1 gene expression data	GSM3554501	Gene Expression Omnibus	GSE124819	https://identifiers.org/geo:GSE124819
SCI_plus_In-Cage Activity Group_ No SCI_plus_Standard Cage_ Replicate 2	Library preparation and sequencing	NextSeq 500	Illumina	SCI_plus_In-Cage Activity Group_ No SCI_plus_Standard Cage_ Replicate 2 gene expression data	GSM3554503	Gene Expression Omnibus	GSE124819	https://identifiers.org/geo:GSE124819
SCI_plus_In-Cage Activity Group_ No SCI_plus_Standard Cage_ Replicate 3	Library preparation and sequencing	NextSeq 500	Illumina	SCI_plus_In-Cage Activity Group_ No SCI_plus_Standard Cage_ Replicate 3 gene expression data	GSM3554505	Gene Expression Omnibus	GSE124819	https://identifiers.org/geo:GSE124819
SCI_plus_In-Cage Activity Group_ No SCI_plus_Standard Cage_ Replicate 4	Library preparation and sequencing	NextSeq 500	Illumina	SCI_plus_In-Cage Activity Group_ No SCI_plus_Standard Cage_ Replicate 4 gene expression data	GSM3554507	Gene Expression Omnibus	GSE124819	https://identifiers.org/geo:GSE124819
SCI_plus_In-Cage Activity Group_ No SCI_plus_Standard Cage_ Replicate 5	Library preparation and sequencing	NextSeq 500	Illumina	SCI_plus_In-Cage Activity Group_ No SCI_plus_Standard Cage_ Replicate 5 gene expression data	GSM3554509	Gene Expression Omnibus	GSE124819	https://identifiers.org/geo:GSE124819
