# Supplementary material for: Activity/exercise-induced changes in the liver transcriptome after chronic spinal cord injury
Source: Sci Data. 2019 Jun 13;6:88. doi: 10.1038/s41597-019-0087-5 (PMC6565704; doi:10.1038/s41597-019-0087-5)
Supplement: Supplementary file 1 — Download metadata file [file 41597_2019_87_MOESM1_ESM.zip › s_Rouchka047A_study.txt]

Source Name	Characteristics[organism]	Term Source REF	Term Accession Number	Characteristics[organism part]	Term Source REF	Term Accession Number	Protocol REF	Sample Name	Factor Value[spinal cord injury]	Factor Value[exercise]	Factor Value[cage size]	Factor Value[biological replicate]
Sprague Dawley Inc Indianapolis	Rattus norvegicus	NCBITaxon	NCBITaxon:10116	liver	UBERON	UBERON:0002107	Experimental Design and SCI	SCI_plus_Exercise Group_ Contusion SCI_plus_Swim_plus_Tiny Cage_ Replicate 1	T2 Contusion SCI	Swimming	Tiny Cage (7.5 x 8.5 x 8)	1
Sprague Dawley Inc Indianapolis	Rattus norvegicus	NCBITaxon	NCBITaxon:10116	liver	UBERON	UBERON:0002107	Experimental Design and SCI	SCI_plus_Exercise Group_ Contusion SCI_plus_Swim_plus_Tiny Cage_ Replicate 2	T2 Contusion SCI	Swimming	Tiny Cage (7.5 x 8.5 x 8)	2
Sprague Dawley Inc Indianapolis	Rattus norvegicus	NCBITaxon	NCBITaxon:10116	liver	UBERON	UBERON:0002107	Experimental Design and SCI	SCI_plus_Exercise Group_ Contusion SCI_plus_Swim_plus_Tiny Cage_ Replicate 3	T2 Contusion SCI	Swimming	Tiny Cage (7.5 x 8.5 x 8)	3
Sprague Dawley Inc Indianapolis	Rattus norvegicus	NCBITaxon	NCBITaxon:10116	liver	UBERON	UBERON:0002107	Experimental Design and SCI	SCI_plus_Exercise Group_ Contusion SCI_plus_Swim_plus_Tiny Cage_ Replicate 4	T2 Contusion SCI	Swimming	Tiny Cage (7.5 x 8.5 x 8)	4
Sprague Dawley Inc Indianapolis	Rattus norvegicus	NCBITaxon	NCBITaxon:10116	liver	UBERON	UBERON:0002107	Experimental Design and SCI	SCI_plus_Exercise Group_ Contusion SCI_plus_Swim_plus_Tiny Cage_ Replicate 5	T2 Contusion SCI	Swimming	Tiny Cage (7.5 x 8.5 x 8)	5
Sprague Dawley Inc Indianapolis	Rattus norvegicus	NCBITaxon	NCBITaxon:10116	liver	UBERON	UBERON:0002107	Experimental Design and SCI	SCI_plus_Exercise Group_ Contusion SCI_plus_SWW_plus_Tiny Cage_ Replicate 1	T2 Contusion SCI	Shallow Water Walking	Tiny Cage (7.5 x 8.5 x 8)	1
Sprague Dawley Inc Indianapolis	Rattus norvegicus	NCBITaxon	NCBITaxon:10116	liver	UBERON	UBERON:0002107	Experimental Design and SCI	SCI_plus_Exercise Group_ Contusion SCI_plus_SWW_plus_Tiny Cage_ Replicate 2	T2 Contusion SCI	Shallow Water Walking	Tiny Cage (7.5 x 8.5 x 8)	2
Sprague Dawley Inc Indianapolis	Rattus norvegicus	NCBITaxon	NCBITaxon:10116	liver	UBERON	UBERON:0002107	Experimental Design and SCI	SCI_plus_Exercise Group_ Contusion SCI_plus_SWW_plus_Tiny Cage_ Replicate 3	T2 Contusion SCI	Shallow Water Walking	Tiny Cage (7.5 x 8.5 x 8)	3
Sprague Dawley Inc Indianapolis	Rattus norvegicus	NCBITaxon	NCBITaxon:10116	liver	UBERON	UBERON:0002107	Experimental Design and SCI	SCI_plus_Exercise Group_ Contusion SCI_plus_SWW_plus_Tiny Cage_ Replicate 4	T2 Contusion SCI	Shallow Water Walking	Tiny Cage (7.5 x 8.5 x 8)	4
Sprague Dawley Inc Indianapolis	Rattus norvegicus	NCBITaxon	NCBITaxon:10116	liver	UBERON	UBERON:0002107	Experimental Design and SCI	SCI_plus_Exercise Group_ Contusion SCI_plus_SWW_plus_Tiny Cage_ Replicate 5	T2 Contusion SCI	Shallow Water Walking	Tiny Cage (7.5 x 8.5 x 8)	5
Sprague Dawley Inc Indianapolis	Rattus norvegicus	NCBITaxon	NCBITaxon:10116	liver	UBERON	UBERON:0002107	Experimental Design and SCI	SCI_plus_Exercise Group_ Complete Transection_plus_Tiny Cage_ Replicate 1	T2 Complete transection SCI	No Exercise	Tiny Cage (7.5 x 8.5 x 8)	1
Sprague Dawley Inc Indianapolis	Rattus norvegicus	NCBITaxon	NCBITaxon:10116	liver	UBERON	UBERON:0002107	Experimental Design and SCI	SCI_plus_Exercise Group_ Complete Transection_plus_Tiny Cage_ Replicate 2	T2 Complete transection SCI	No Exercise	Tiny Cage (7.5 x 8.5 x 8)	2
Sprague Dawley Inc Indianapolis	Rattus norvegicus	NCBITaxon	NCBITaxon:10116	liver	UBERON	UBERON:0002107	Experimental Design and SCI	SCI_plus_Exercise Group_ Complete Transection_plus_Tiny Cage_ Replicate 3	T2 Complete transection SCI	No Exercise	Tiny Cage (7.5 x 8.5 x 8)	3
Sprague Dawley Inc Indianapolis	Rattus norvegicus	NCBITaxon	NCBITaxon:10116	liver	UBERON	UBERON:0002107	Experimental Design and SCI	SCI_plus_Exercise Group_ Complete Transection_plus_Tiny Cage_ Replicate 4	T2 Complete transection SCI	No Exercise	Tiny Cage (7.5 x 8.5 x 8)	4
Sprague Dawley Inc Indianapolis	Rattus norvegicus	NCBITaxon	NCBITaxon:10116	liver	UBERON	UBERON:0002107	Experimental Design and SCI	SCI_plus_Exercise Group_ No SCI_plus_Tiny Cage_ Replicate 1	No SCI	No Exercise	Tiny Cage (7.5 x 8.5 x 8)	1
Sprague Dawley Inc Indianapolis	Rattus norvegicus	NCBITaxon	NCBITaxon:10116	liver	UBERON	UBERON:0002107	Experimental Design and SCI	SCI_plus_Exercise Group_ No SCI_plus_Tiny Cage_ Replicate 2	No SCI	No Exercise	Tiny Cage (7.5 x 8.5 x 8)	2
Sprague Dawley Inc Indianapolis	Rattus norvegicus	NCBITaxon	NCBITaxon:10116	liver	UBERON	UBERON:0002107	Experimental Design and SCI	SCI_plus_Exercise Group_ No SCI_plus_Tiny Cage_ Replicate 3	No SCI	No Exercise	Tiny Cage (7.5 x 8.5 x 8)	3
Sprague Dawley Inc Indianapolis	Rattus norvegicus	NCBITaxon	NCBITaxon:10116	liver	UBERON	UBERON:0002107	Experimental Design and SCI	SCI_plus_Exercise Group_ No SCI_plus_Tiny Cage_ Replicate 4	No SCI	No Exercise	Tiny Cage (7.5 x 8.5 x 8)	4
Sprague Dawley Inc Indianapolis	Rattus norvegicus	NCBITaxon	NCBITaxon:10116	liver	UBERON	UBERON:0002107	Experimental Design and SCI	SCI_plus_Exercise Group_ Contusion SCI_plus_Tiny Cage_ Replicate 1	T2 Contusion SCI	No Exercise	Tiny Cage (7.5 x 8.5 x 8)	1
Sprague Dawley Inc Indianapolis	Rattus norvegicus	NCBITaxon	NCBITaxon:10116	liver	UBERON	UBERON:0002107	Experimental Design and SCI	SCI_plus_Exercise Group_ Contusion SCI_plus_Tiny Cage_ Replicate 2	T2 Contusion SCI	No Exercise	Tiny Cage (7.5 x 8.5 x 8)	2
Sprague Dawley Inc Indianapolis	Rattus norvegicus	NCBITaxon	NCBITaxon:10116	liver	UBERON	UBERON:0002107	Experimental Design and SCI	SCI_plus_Exercise Group_ Contusion SCI_plus_Tiny Cage_ Replicate 3	T2 Contusion SCI	No Exercise	Tiny Cage (7.5 x 8.5 x 8)	3
Sprague Dawley Inc Indianapolis	Rattus norvegicus	NCBITaxon	NCBITaxon:10116	liver	UBERON	UBERON:0002107	Experimental Design and SCI	SCI_plus_Exercise Group_ Contusion SCI_plus_Tiny Cage_ Replicate 4	T2 Contusion SCI	No Exercise	Tiny Cage (7.5 x 8.5 x 8)	4
Sprague Dawley Inc Indianapolis	Rattus norvegicus	NCBITaxon	NCBITaxon:10116	liver	UBERON	UBERON:0002107	Experimental Design and SCI	SCI_plus_In-Cage Acitivity Group_ Contusion SCI_plus_Large Cage_ Replicate 1	T2 Contusion SCI	No Exercise	Large Cage (16 x 20 x 8)	1
Sprague Dawley Inc Indianapolis	Rattus norvegicus	NCBITaxon	NCBITaxon:10116	liver	UBERON	UBERON:0002107	Experimental Design and SCI	SCI_plus_In-Cage Acitivity Group_ Contusion SCI_plus_Large Cage_ Replicate 2	T2 Contusion SCI	No Exercise	Large Cage (16 x 20 x 8)	2
Sprague Dawley Inc Indianapolis	Rattus norvegicus	NCBITaxon	NCBITaxon:10116	liver	UBERON	UBERON:0002107	Experimental Design and SCI	SCI_plus_In-Cage Acitivity Group_ Contusion SCI_plus_Large Cage_ Replicate 3	T2 Contusion SCI	No Exercise	Large Cage (16 x 20 x 8)	3
Sprague Dawley Inc Indianapolis	Rattus norvegicus	NCBITaxon	NCBITaxon:10116	liver	UBERON	UBERON:0002107	Experimental Design and SCI	SCI_plus_In-Cage Acitivity Group_ Contusion SCI_plus_Large Cage_ Replicate 4	T2 Contusion SCI	No Exercise	Large Cage (16 x 20 x 8)	4
Sprague Dawley Inc Indianapolis	Rattus norvegicus	NCBITaxon	NCBITaxon:10116	liver	UBERON	UBERON:0002107	Experimental Design and SCI	SCI_plus_In-Cage Acitivity Group_ Contusion SCI_plus_Large Cage_ Replicate 5	T2 Contusion SCI	No Exercise	Large Cage (16 x 20 x 8)	5
Sprague Dawley Inc Indianapolis	Rattus norvegicus	NCBITaxon	NCBITaxon:10116	liver	UBERON	UBERON:0002107	Experimental Design and SCI	SCI_plus_In-Cage Activity Group_ Contusion SCI_plus_Tiny Cage_ Replicate 1	T2 Contusion SCI	No Exercise	Tiny Cage (7.5 x 8.5 x 8)	1
Sprague Dawley Inc Indianapolis	Rattus norvegicus	NCBITaxon	NCBITaxon:10116	liver	UBERON	UBERON:0002107	Experimental Design and SCI	SCI_plus_In-Cage Activity Group_ Contusion SCI_plus_Tiny Cage_ Replicate 2	T2 Contusion SCI	No Exercise	Tiny Cage (7.5 x 8.5 x 8)	2
Sprague Dawley Inc Indianapolis	Rattus norvegicus	NCBITaxon	NCBITaxon:10116	liver	UBERON	UBERON:0002107	Experimental Design and SCI	SCI_plus_In-Cage Activity Group_ Contusion SCI_plus_Tiny Cage_ Replicate 3	T2 Contusion SCI	No Exercise	Tiny Cage (7.5 x 8.5 x 8)	3
Sprague Dawley Inc Indianapolis	Rattus norvegicus	NCBITaxon	NCBITaxon:10116	liver	UBERON	UBERON:0002107	Experimental Design and SCI	SCI_plus_In-Cage Activity Group_ Contusion SCI_plus_Tiny Cage_ Replicate 4	T2 Contusion SCI	No Exercise	Tiny Cage (7.5 x 8.5 x 8)	4
Sprague Dawley Inc Indianapolis	Rattus norvegicus	NCBITaxon	NCBITaxon:10116	liver	UBERON	UBERON:0002107	Experimental Design and SCI	SCI_plus_In-Cage Activity Group_ Contusion SCI_plus_Tiny Cage_ Replicate 5	T2 Contusion SCI	No Exercise	Tiny Cage (7.5 x 8.5 x 8)	5
Sprague Dawley Inc Indianapolis	Rattus norvegicus	NCBITaxon	NCBITaxon:10116	liver	UBERON	UBERON:0002107	Experimental Design and SCI	SCI_plus_In-Cage Activity Group_ No SCI_plus_Standard Cage_ Replicate 1	No SCI	No Exercise	Standard Cage (22 x 12.5 x 8)	1
Sprague Dawley Inc Indianapolis	Rattus norvegicus	NCBITaxon	NCBITaxon:10116	liver	UBERON	UBERON:0002107	Experimental Design and SCI	SCI_plus_In-Cage Activity Group_ No SCI_plus_Standard Cage_ Replicate 2	No SCI	No Exercise	Standard Cage (22 x 12.5 x 8)	2
Sprague Dawley Inc Indianapolis	Rattus norvegicus	NCBITaxon	NCBITaxon:10116	liver	UBERON	UBERON:0002107	Experimental Design and SCI	SCI_plus_In-Cage Activity Group_ No SCI_plus_Standard Cage_ Replicate 3	No SCI	No Exercise	Standard Cage (22 x 12.5 x 8)	3
Sprague Dawley Inc Indianapolis	Rattus norvegicus	NCBITaxon	NCBITaxon:10116	liver	UBERON	UBERON:0002107	Experimental Design and SCI	SCI_plus_In-Cage Activity Group_ No SCI_plus_Standard Cage_ Replicate 4	No SCI	No Exercise	Standard Cage (22 x 12.5 x 8)	4
Sprague Dawley Inc Indianapolis	Rattus norvegicus	NCBITaxon	NCBITaxon:10116	liver	UBERON	UBERON:0002107	Experimental Design and SCI	SCI_plus_In-Cage Activity Group_ No SCI_plus_Standard Cage_ Replicate 5	No SCI	No Exercise	Standard Cage (22 x 12.5 x 8)	5
